# Supplementary material for: Mesoporous-Structure MOF-14-Based QCM p-Xylene Gas Sensor
Source: Nanomaterials (Basel). 2023 May 26;13(11):1743. doi: 10.3390/nano13111743 (PMC10254762; doi:10.3390/nano13111743)
Supplement: Supplementary file 1 [file nanomaterials-13-01743-s001.zip]

Archive with 1 entries (1 files):
- nanomaterials-2396479-supplementary.pdf
